# Supplementary material for: DIVAN: accurate identification of non-coding disease-specific risk variants using multi-omics profiles
Source: Genome Biol. 2016 Dec 6;17:252. doi: 10.1186/s13059-016-1112-z (PMC5139035; doi:10.1186/s13059-016-1112-z)
Supplement: Additional file 1: — Supplementary Tables S1–S23. Supplementary tables with legends in the first sheet called “Supplementary Tables Legends.” (XLSX 93 kb) [file 13059_2016_1112_MOESM1_ESM.xlsx]

## Sheet: Supplementary Tables Legends
Table S1: Summary of the number of risk variants, the number of reduced risk variants in ARB such that none is within 10kb of another; the number of risk variants in the GRASP database but not in ARB, and the number of risk variants in the GRASP database 10kb away from the corresponding disease-specific risk variants in ARB
Table S2: Summary of CV-AUC values of five-fold cross-validation for the 45 diseases in ARB for all risk variants when benign variants are 10 times of the risk variants in the training set
Table S3: Summary of MCC values of five-fold cross-validation for 45 diseases in ARB for all risk variants when benign variants are 10 times of the risk variants in the training set
Table S4: Summary of predicted AUC values for 36 diseases in GRASP using the predictive models built from risk variants of corresponding diseases in ARB when benign variants are 10 times of the risk variants in the testing set. For each disease, the risk variants in GRASP are non-overlapping with the risk variants in ARB
Table S5: Summary of predicted MCC values for 36 diseases in GRASP using the predictive models built from risk variants of corresponding diseases in ARB when benign variants are 10 times of the risk variants in the testing set. For each disease, the risk variants in GRASP are non-overlapping with the risk variants in ARB
Table S6: Summary of predicted AUCs for immune-related HGMD regulatory variants. Summary of predicted AUCs of different methods for 34 variants related to diseases in immune disease class including Asthma, Behcet syndrome, Ulcerative Colitis, Crohn’s disease, Inflammatory bowel diseases and Systemic lupus erythematosus. DIVAN uses the immune disease class specific model by pooling all variants of…
Table S7: Summary of predicted AUCs for synonymous mutations. Summary of predicted AUCs of different methods for synonymous mutations in seven diseases including Macular degeneration, Alzheimer disease, Asthma, Metabolic syndrome X, obesity, Parkinson’s disease and Rheumatoid arthritis.
Table S8: Summary of CV-AUC values of five-fold cross-validation for 45 diseases in ARB when the benign variants are selected from Affymetrix Genome-Wide Human SNP Array 6.0
Table S9: Summary of predicted AUC values for 36 diseases in GRASP when the benign variants are selected from Affymetrix Genome-Wide Human SNP Array 6.0. For each disease, the risk variants in GRASP are non-overlapping with the risk variants in ARB
Table S10: Summary of predicted AUC values for 36 diseases in GRASP when the benign variants are selected from Affymetrix Genome-Wide Human SNP Array 6.0. For each disease, the risk variants in GRASP are 10kb away from the risk variants in ARB
Table S11: Summary of CV-AUC values of five-fold cross-validation for 45 diseases in ARB when benign variants are selected within 10kb of risk variants in the training set for each disease
Table S12: Summary of predicted AUC values for 36 diseases in GRASP when benign variants are selected within 10kb of risk variants in the training set for each disease. For each disease, the risk variants in GRASP are non-overlapping with the risk variants in ARB
Table S13: Summary of predicted AUC values for 36 diseases in GRASP when benign variants are selected within 10kb of risk variants in the training set for each disease. For each disease, the risk variants in GRASP are 10kb away from the risk variants in ARB
Table S14: Summary of CV-AUC values of five-fold cross-validation for the 45 diseases in ARB for the reduced set of variants such that none is within 10kb of another
Table S15: Numbers of diseases that the method has the best predictive performance (AUC) when variants in GRASP testing set are non-overlapping, or 10kb away from variants found in the ARB training set for each disease
Table S16: Summary of predicted AUC values for 36 diseases in GRASP using the predictive models built from risk variants of corresponding diseases in ARB. For each disease, the risk variants in GRASP are 10kb away with the risk variants in ARB. The benign variants are 10 times of the risk variants in the testing set
Table S17: Summary of predicted MCC values for 36 diseases in GRASP using the predictive models built from risk variants of corresponding diseases in ARB. For each disease, the risk variants in GRASP are 10kb away with the risk variants in ARB. The benign variants are 10 times of the risk variants in the testing set
Table S18: Summary statistics of CV-AUC values for the 45 diseases in ARB and predicted AUC values of 36 diseases in GRASP when number of benign variants varies from 10 times to 100 times of the risk variants in the training set for DIVAN
Table S19: Summary of CV-AUC values of five-fold cross-validation for 45 diseases in ARB when benign variants are 100 times of risk variants in the training set for each disease
Table S20: Summary of predicted AUC values for 36 diseases in GRASP when benign variants are 100 times of risk variants in the training set for each disease. For each disease, the risk variants in GRASP are non-overlapping with the risk variants in ARB
Table S21: Summary of predicted AUC values for 36 diseases in GRASP when benign variants are 100 times of risk variants in the training set for each disease. For each disease, the risk variants in GRASP are 10kb away from the risk variants in ARB
Table S22: Summary of predicted AUC values for 36 diseases in GRASP using the predictive models built from risk variants of corresponding diseases in ARB. The benign variants are 100 times of the risk variants in the testing set
Table S23: Summary of predicted AUC values for 36 diseases in GRASP using the predictive models built from risk variants of corresponding diseases in ARB. For each disease, the risk variants in GRASP are 10kb away with the risk variants in ARB. The benign variants are 100 times of the risk variants in the testing set

## Sheet: TableS1
disease	disease class	#SNP(ASB)	#SNP(ASB,one in 10kb window)	#SNP(GRASP,non-overlapping from ASB)	#SNP(GRASP, 10kb away from ASB)
Body Weight	body weight	857	744	X	X
Body Weight Changes	body weight	81	74	15	15
Obesity	body weight	53	47	600	577
Breast Neoplasms	cancer	155	135	381	339
Neuroblastoma	cancer	268	231	53	43
Pancreatic Neoplasms	cancer	190	150	66	37
Prostatic Neoplasms	cancer	215	198	463	423
Carotid Artery Diseases	cardiovascular	80	70	X	X
Coronary Artery Disease	cardiovascular	584	467	3185	3184
Coronary Disease	cardiovascular	176	152	X	X
Death, Sudden, Cardiac	cardiovascular	46	46	X	X
Heart Failure	cardiovascular	530	491	22	22
Hypertension	cardiovascular	201	165	491	480
Myocardial Infarction	cardiovascular	584	529	396	392
Stroke	cardiovascular	725	680	21	21
Cardiovascular Diseases	cariovascular	63	63	33	31
Hypertrophy, Left Ventricular	cariovascular	143	112	13	13
Diabetic Nephropathies	endocrine	159	107	X	X
Macular Degeneration	eye disease	258	170	2989	2283
Arthritis, Rheumatoid	immune	100	94	6638	6017
Asthma	immune	252	232	654	578
Behcet Syndrome	immune	229	101	212	144
Colitis, Ulcerative	immune	67	58	385	350
Crohn Disease	immune	59	53	1049	960
Diabetes Mellitus, Type 1	immune	147	100	764	585
Inflammation	immune	70	55	76	76
Inflammatory Bowel Diseases	immune	91	76	104	103
Lupus Erythematosus, Systemic	immune	184	133	194	175
Multiple Sclerosis	immune	212	141	444	433
Psoriasis	immune	106	60	374	360
Alcoholism	mental	261	206	128	128
Alzheimer Disease	mental	202	188	888	852
Attention Deficit Disorder with Hyperactivity	mental	197	190	294	289
Bipolar Disorder	mental	268	230	1937	1873
Depressive Disorder, Major	mental	85	77	954	929
Mental Competency	mental	99	89	X	X
Schizophrenia	mental	233	187	1270	1239
Diabetes Mellitus, Type 2	metabolic disease	181	159	2224	2197
Insulin Resistance	metabolic disease	170	146	95	95
Metabolic Syndrome X	metabolic disease	40	30	20	20
Osteoporosis	musculoskeletal	67	65	X	X
Amyotrophic Lateral Sclerosis	nervous system	197	160	364	354
Parkinson Disease	nervous system	325	282	X	X
Sleep	psychological	79	78	99	99
Albuminuria	urogenital	63	60	X	X

## Sheet: TableS2
disease	class	DIVAN	GWAVA	GenoCanyon	CADD	Eigen	EigenPC
Body Weight	body weight	0.686	0.597	0.544	0.525	0.57	0.547
Body Weight Changes	body weight	0.738	0.612	0.519	0.584	0.597	0.516
Obesity	body weight	0.839	0.639	0.592	0.482	0.594	0.629
Breast Neoplasms	cancer	0.729	0.624	0.608	0.545	0.622	0.615
Neuroblastoma	cancer	0.678	0.566	0.499	0.533	0.523	0.537
Pancreatic Neoplasms	cancer	0.735	0.605	0.583	0.494	0.5	0.577
Prostatic Neoplasms	cancer	0.698	0.618	0.567	0.546	0.545	0.55
Carotid Artery Diseases	cardiovascular	0.759	0.606	0.57	0.568	0.633	0.576
Coronary Artery Disease	cardiovascular	0.694	0.598	0.55	0.521	0.528	0.531
Coronary Disease	cardiovascular	0.691	0.613	0.59	0.519	0.553	0.556
Death, Sudden, Cardiac	cardiovascular	0.829	0.581	0.604	0.496	0.56	0.57
Heart Failure	cardiovascular	0.664	0.606	0.539	0.52	0.516	0.538
Hypertension	cardiovascular	0.718	0.604	0.583	0.486	0.523	0.536
Myocardial Infarction	cardiovascular	0.676	0.608	0.553	0.525	0.537	0.55
Stroke	cardiovascular	0.665	0.625	0.55	0.524	0.53	0.526
Cardiovascular Diseases	cardiovascular	0.739	0.569	0.482	0.497	0.557	0.592
Hypertrophy, Left Ventricular	cardiovascular	0.744	0.618	0.548	0.514	0.5	0.522
Diabetic Nephropathies	endocrine	0.719	0.565	0.566	0.527	0.529	0.51
Macular Degeneration	eye disease	0.781	0.593	0.486	0.511	0.572	0.567
Arthritis, Rheumatoid	immune	0.762	0.66	0.601	0.521	0.557	0.59
Asthma	immune	0.676	0.609	0.554	0.529	0.53	0.517
Behcet Syndrome	immune	0.848	0.603	0.535	0.516	0.426	0.468
Colitis, Ulcerative	immune	0.83	0.675	0.598	0.548	0.544	0.603
Crohn Disease	immune	0.864	0.668	0.651	0.511	0.521	0.579
Diabetes Mellitus, Type 1	immune	0.856	0.676	0.55	0.506	0.499	0.53
Inflammation	immune	0.804	0.585	0.521	0.465	0.446	0.514
Inflammatory Bowel Diseases	immune	0.775	0.613	0.533	0.516	0.538	0.545
Lupus Erythematosus, Systemic	immune	0.813	0.629	0.533	0.516	0.488	0.538
Multiple Sclerosis	immune	0.817	0.655	0.536	0.5	0.465	0.531
Psoriasis	immune	0.881	0.664	0.494	0.505	0.47	0.531
Alcoholism	mental	0.681	0.573	0.547	0.527	0.501	0.519
Alzheimer Disease	mental	0.718	0.64	0.604	0.517	0.528	0.588
Attention Deficit Disorder with Hyperactivity	mental	0.687	0.596	0.601	0.502	0.546	0.57
Bipolar Disorder	mental	0.706	0.609	0.566	0.518	0.566	0.567
Depressive Disorder, Major	mental	0.746	0.601	0.528	0.543	0.556	0.57
Mental Competency	mental	0.742	0.539	0.538	0.531	0.6	0.57
Schizophrenia	mental	0.731	0.561	0.602	0.506	0.548	0.567
Diabetes Mellitus, Type 2	metabolic disease	0.709	0.608	0.65	0.525	0.55	0.551
Insulin Resistance	metabolic disease	0.715	0.61	0.579	0.542	0.553	0.584
Metabolic Syndrome X	metabolic disease	0.762	0.562	0.529	0.546	0.54	0.467
Osteoporosis	musculoskeletal	0.756	0.58	0.515	0.527	0.566	0.521
Amyotrophic Lateral Sclerosis	nervous system	0.722	0.582	0.563	0.507	0.527	0.532
Parkinson Disease	nervous system	0.648	0.61	0.545	0.519	0.506	0.532
Sleep	psychological	0.736	0.611	0.537	0.513	0.575	0.541
Albuminuria	urogenital	0.777	0.603	0.536	0.56	0.617	0.63

## Sheet: TableS3
disease	class	DIVAN	GWAVA	GenoCanyon	CADD	Eigen	EigenPC
Body Weight	body weight	0.12428	0.0163959	0.0295065	0.0101397	0.0361184	-0.0245859
Body Weight Changes	body weight	0.224424	0.029274	-0.0220778	0.0508661	0.0704951	-0.0294873
Obesity	body weight	0.297269	-0.0170694	0.068869	0.0347293	0.0399993	0.0577893
Breast Neoplasms	cancer	0.166745	0.0660466	0.114008	0.0202225	0.0880409	0.0648881
Neuroblastoma	cancer	0.11883	-0.0100485	0.000204805	0.00427619	0.00921285	0.0300291
Pancreatic Neoplasms	cancer	0.199055	0.00965344	0.0589611	0.0151679	0.0147271	0.017119
Prostatic Neoplasms	cancer	0.146459	0.028396	0.0588347	-0.00454673	0.0267033	0.0141266
Carotid Artery Diseases	cardiovascular	0.243654	-0.00680036	0.0820866	-0.0043239	0.0784573	0.00379317
Coronary Artery Disease	cardiovascular	0.130448	0.00183343	0.0405763	-0.00566325	0.00567483	-0.00569502
Coronary Disease	cardiovascular	0.144413	0.0187152	0.0650535	0.00496589	-0.00245885	0.012567
Death, Sudden, Cardiac	cardiovascular	0.346729	0.00234582	0.0427109	0.0160292	-0.0512822	0.0362559
Heart Failure	cardiovascular	0.0883738	-0.00381413	0.025433	-0.00689216	-0.0156444	0.00242543
Hypertension	cardiovascular	0.160518	0.0302093	0.0771925	-0.0500141	-0.0303968	-0.0149636
Myocardial Infarction	cardiovascular	0.113464	0.0124978	0.0388425	-0.00667128	-0.0106239	0.0256039
Stroke	cardiovascular	0.0672158	0.0133141	0.0320922	0.00296246	0.0112588	0.000875365
Cardiovascular Diseases	cardiovascular	0.216761	-0.0350012	-0.0274117	0.01425	0.0382379	-0.0232184
Hypertrophy, Left Ventricular	cardiovascular	0.204997	0.00782603	0.0533815	-0.0262221	-0.000492766	0.0229922
Diabetic Nephropathies	endocrine	0.167823	-0.0511865	0.0598628	-0.00282677	0.00409091	-0.0365289
Macular Degeneration	eye disease	0.254111	0.0235827	-0.0274838	0.00245143	0.0791347	0.0948509
Arthritis, Rheumatoid	immune	0.309622	0.0193332	0.0379044	0.0427382	0.0582832	0.108281
Asthma	immune	0.122273	0.0546812	0.0452472	0.0123684	0.0415246	0.00241589
Behcet Syndrome	immune	0.382134	0.0196474	-0.0120937	-0.00780721	-0.0308724	-0.000476673
Colitis, Ulcerative	immune	0.339211	0.145202	0.0525553	0.025131	0.04825	0.0561275
Crohn Disease	immune	0.455192	0.00435143	0.133488	-0.0430198	0.00169904	-0.00543194
Diabetes Mellitus, Type 1	immune	0.402778	0.0794313	0.0245011	-0.000190739	0.000579783	0.0116622
Inflammation	immune	0.316907	0.023773	0.0099901	-0.0682721	-0.0516903	-0.0318
Inflammatory Bowel Diseases	immune	0.27097	0.103483	0.0341986	-0.0221263	0.0317226	0.0614891
Lupus Erythematosus, Systemic	immune	0.352428	0.0843749	0.00952979	-0.0264971	0.0166743	0.0475085
Multiple Sclerosis	immune	0.355139	0.0682323	0.0227287	-0.0247265	0.0269272	-0.00477943
Psoriasis	immune	0.488834	0.0320193	-0.0556052	-0.0199751	-0.0433865	0.00221072
Alcoholism	mental	0.133977	0.0462633	0.0403731	0.00817325	0.00270605	0.0124149
Alzheimer Disease	mental	0.16124	0.0320679	0.0773628	0.013122	0.0225833	0.0416045
Attention Deficit Disorder with Hyperactivity	mental	0.133794	0.0475652	0.0895084	-0.024069	0.0199156	0.0370985
Bipolar Disorder	mental	0.170467	0.00225335	0.0327605	0.0248896	0.0251048	0.0459582
Depressive Disorder, Major	mental	0.210089	0.0522842	0.00309034	0.04163	0.0799885	0.0321044
Mental Competency	mental	0.172004	-0.0126738	-0.0229027	-0.00892785	-0.0242269	-0.0209401
Schizophrenia	mental	0.173989	0.018212	0.0814248	-0.00470771	-0.00249566	0.0136666
Diabetes Mellitus, Type 2	metabolic disease	0.184456	0.0438358	0.13398	0.0364378	0.0497182	0.023192
Insulin Resistance	metabolic disease	0.170108	0.005388	0.0497869	0.0170228	0.05346	0.00281089
Metabolic Syndrome X	metabolic disease	0.226629	0.026284	0.0422869	0.0618104	0.0883916	-0.0563747
Osteoporosis	musculoskeletal	0.199054	-0.039377	0.00671504	-0.0606903	-0.038874	-0.00954657
Amyotrophic Lateral Sclerosis	nervous system	0.186011	-0.0167357	0.0408678	-0.0243802	0.022278	0.000415415
Parkinson Disease	nervous system	0.0900804	0.0111878	0.0256525	0.0140885	0.0187126	0.0234485
Sleep	psychological	0.202112	0.0196841	0.0101217	0.0235397	0.0447681	-0.0361899
Albuminuria	urogenital	0.239524	0.0465764	0.0161088	0.0359614	0.0730829	0.04489

## Sheet: TableS4
Disease	class	DIVAN	GWAVA	GenoCanyon	CADD	Eigen	EigenPC	topmethods
Body Weight Changes	body weight	0.737511	0.5174	0.430267	0.251867	0.267778	0.421219	DIVAN
Obesity	body weight	0.631724	0.572859	0.556437	0.531365	0.529684	0.534308	DIVAN
Breast Neoplasms	cancer	0.672213	0.617053	0.633566	0.533719	0.562841	0.577165	DIVAN
Neuroblastoma	cancer	0.64196	0.495349	0.57225	0.50351	0.499843	0.464265	DIVAN
Pancreatic Neoplasms	cancer	0.696841	0.616289	0.64993	0.561959	0.526373	0.547566	DIVAN
Prostatic Neoplasms	cancer	0.628601	0.626734	0.591791	0.555234	0.59129	0.607275	DIVAN
Cardiovascular Diseases	cardiovascular	0.528999	0.622305	0.635702	0.578806	0.503893	0.594265	GenoCanyon
Coronary Artery Disease	cardiovascular	0.646669	0.627057	0.614393	0.534679	0.536753	0.557698	DIVAN
Heart Failure	cardiovascular	0.708048	0.590413	0.554835	0.482335	0.467066	0.581131	DIVAN
Hypertension	cardiovascular	0.654182	0.617743	0.585425	0.519548	0.533868	0.560792	DIVAN
Hypertrophy, Left Ventricular	cardiovascular	0.588698	0.598195	0.494556	0.616095	0.631479	0.583864	Eigen
Myocardial Infarction	cardiovascular	0.657019	0.632846	0.640673	0.529403	0.557032	0.602173	DIVAN
Stroke	cardiovascular	0.662245	0.747585	0.677438	0.412268	0.472177	0.626743	GWAVA
Macular Degeneration	eye disease	0.680083	0.626158	0.60107	0.525389	0.542397	0.56666	DIVAN
Arthritis, Rheumatoid	immune	0.766464	0.75864	0.640086	0.529802	0.46918	0.546505	DIVAN
Asthma	immune	0.669963	0.665195	0.603268	0.541926	0.551693	0.568933	DIVAN
Behcet Syndrome	immune	0.739502	0.678714	0.618951	0.491983	0.460569	0.552648	DIVAN
Colitis, Ulcerative	immune	0.676608	0.649819	0.610007	0.529173	0.531811	0.557572	DIVAN
Crohn Disease	immune	0.6743	0.654301	0.640798	0.54363	0.545695	0.57971	DIVAN
Diabetes Mellitus, Type 1	immune	0.801502	0.72455	0.648494	0.551727	0.515907	0.577088	DIVAN
Inflammation	immune	0.590368	0.596129	0.556235	0.56692	0.525239	0.54208	GWAVA
Inflammatory Bowel Diseases	immune	0.694572	0.777923	0.769852	0.581615	0.591703	0.659458	GWAVA
Lupus Erythematosus, Systemic	immune	0.74792	0.682289	0.682197	0.573484	0.580689	0.634047	DIVAN
Multiple Sclerosis	immune	0.616221	0.606438	0.556414	0.509209	0.517983	0.552499	DIVAN
Psoriasis	immune	0.63588	0.649951	0.627462	0.531747	0.544006	0.579713	GWAVA
Alcoholism	mental	0.636848	0.553394	0.769166	0.491797	0.415427	0.488007	GenoCanyon
Alzheimer Disease	mental	0.626232	0.591299	0.567781	0.512834	0.523801	0.53994	DIVAN
Attention Deficit Disorder with Hyperactivity	mental	0.6501	0.600839	0.56017	0.532862	0.535259	0.540978	DIVAN
Bipolar Disorder	mental	0.611681	0.589029	0.544435	0.503355	0.519872	0.522567	DIVAN
Depressive Disorder, Major	mental	0.599041	0.579003	0.544202	0.52198	0.539521	0.533131	DIVAN
Schizophrenia	mental	0.646974	0.607465	0.578682	0.526098	0.54051	0.564283	DIVAN
Diabetes Mellitus, Type 2	metabolic disease	0.665738	0.588549	0.603946	0.53073	0.539821	0.546569	DIVAN
Insulin Resistance	metabolic disease	0.622298	0.523843	0.49968	0.455628	0.637136	0.478229	Eigen
Metabolic Syndrome X	metabolic disease	0.618525	0.6282	0.74265	0.467475	0.609925	0.561521	GenoCanyon
Amyotrophic Lateral Sclerosis	nervous system	0.638961	0.591624	0.604959	0.519703	0.516855	0.544138	DIVAN
Sleep	psychological	0.735935	0.641019	0.514102	0.535492	0.535623	0.573895	DIVAN

## Sheet: TableS5
disease	class	DIVAN	GWAVA	GenoCanyon	CADD	Eigen	EigenPC	topmethod
Body Weight Changes	body weight	0.118339	-0.051436	-0.0593778	-0.099625	-0.0754822	-0.0188182	DIVAN
Obesity	body weight	0.0684606	0.0141424	0.0456952	0.00234194	0.0103609	-0.00600442	DIVAN
Breast Neoplasms	cancer	0.103364	0.0338864	0.11771	0.00852109	0.0729972	0.0433543	GenoCanyon
Neuroblastoma	cancer	0.0576835	0.0526932	-0.0689044	0.0642441	0.00141935	-0.0545205	CADD
Pancreatic Neoplasms	cancer	0.0940141	0.0360177	0.119296	0.0217455	0.0275116	0.0478102	GenoCanyon
Prostatic Neoplasms	cancer	0.0395471	0.0291639	0.0623566	0.00487032	0.0282921	0.0279159	GenoCanyon
Cardiovascular Diseases	cardiovascular	0.0189225	0.068515	0.0917983	0.0375214	-0.0307531	0.0670613	GenoCanyon
Coronary Artery Disease	cardiovascular	0.0629704	0.0496235	0.0887074	-0.00136709	0.0117925	0.0308853	GenoCanyon
Heart Failure	cardiovascular	0.119579	0.00265484	-0.0215338	0.00102283	-0.056679	0.0215038	DIVAN
Hypertension	cardiovascular	0.0765262	0.0280461	0.0611815	0.00436074	0.00273782	0.0173196	DIVAN
Hypertrophy, Left Ventricular	cardiovascular	-0.0140054	0.207957	-0.0315407	-0.0168002	0.129209	0.0694969	GWAVA
Myocardial Infarction	cardiovascular	0.081507	0.0870669	0.117673	0.00236642	0.0402035	0.0715462	GenoCanyon
Stroke	cardiovascular	0.05714	0.171437	0.0203081	-0.043136	-0.0140386	0.0676941	GWAVA
Macular Degeneration	eye disease	0.145689	0.0548938	0.0725796	-0.00997231	0.0703208	0.077849	DIVAN
Arthritis, Rheumatoid	immune	0.228336	0.166299	0.0904798	0.00770906	-0.00109579	0.0513569	DIVAN
Asthma	immune	0.112348	0.0893046	0.0680847	0.0276279	0.0397892	0.0303546	DIVAN
Behcet Syndrome	immune	0.256712	0.0489264	0.0602839	-0.00120554	-0.026882	0.0103254	DIVAN
Colitis, Ulcerative	immune	0.110994	0.0349334	0.0990747	0.0231715	0.0304059	0.0635068	DIVAN
Crohn Disease	immune	0.115942	0.0785333	0.118729	0.00616202	0.0129102	0.0412782	GenoCanyon
Diabetes Mellitus, Type 1	immune	0.365451	0.16369	0.111577	-0.00671566	0.00943604	0.0566503	DIVAN
Inflammation	immune	0.0486153	-0.00532567	0.085557	-0.034506	0.0451262	0.0293109	GenoCanyon
Inflammatory Bowel Diseases	immune	0.133259	0.233262	0.243357	0.0939275	0.118126	0.155257	GenoCanyon
Lupus Erythematosus, Systemic	immune	0.161198	0.0961252	0.14276	-0.035837	0.0159212	0.108361	DIVAN
Multiple Sclerosis	immune	0.0426411	0.0361176	0.0381715	-0.00714138	0.0226364	0.000786643	DIVAN
Psoriasis	immune	0.0744138	0.0362277	0.10983	-0.00300841	0.0183484	0.0528422	GenoCanyon
Alcoholism	mental	0.053518	-0.0401659	0.293614	-0.0576771	-0.050693	-0.0686346	GenoCanyon
Alzheimer Disease	mental	0.0780126	0.0288005	0.0533049	-0.0112032	-0.00145109	-0.00241854	DIVAN
Attention Deficit Disorder with Hyperactivity	mental	0.0599459	0.0185575	0.0411458	-0.00419381	0.031489	-0.0124108	DIVAN
Bipolar Disorder	mental	0.0460852	0.0255218	0.0305835	-0.0055593	0.00686242	0.00115278	DIVAN
Depressive Disorder, Major	mental	0.04365	0.00457126	0.0138634	4.30481e-05	0.0135967	-0.00600971	DIVAN
Schizophrenia	mental	0.0838658	0.0370195	0.0478863	-0.000960956	0.0206745	0.0334354	DIVAN
Diabetes Mellitus, Type 2	metabolic disease	0.0978253	0.0217716	0.0902354	-0.00153531	0.0192376	0.0107018	DIVAN
Insulin Resistance	metabolic disease	0.0509035	-0.0308909	-0.0346176	-0.0558901	0.189466	-0.0744642	Eigen
Metabolic Syndrome X	metabolic disease	-0.0755983	-0.0154306	0.202939	-0.042824	0.152072	0.0236627	GenoCanyon
Amyotrophic Lateral Sclerosis	nervous system	0.0354319	0.0320367	0.0784854	-0.00426264	0.00918457	0.0274865	GenoCanyon
Sleep	psychological	0.170791	0.0788968	-0.0317878	-0.0139739	0.00860155	0.0780268	DIVAN

## Sheet: TableS6
Table S6 Predicted AUC values for 34 immune-related HGMD regulatory variants
Method	AUC
GenoCanyon	0.79
DIVAN	0.788
EigenPC	0.736
Eigen	0.629
CADD	0.583

## Sheet: TableS7
Table S7 Predicted AUC values of different methods for synonymous mutations
Disease	#SM	DIVAN	GWAVA	GenoCanyon	CADD	Eigen	EigenPC
Macular Degeneration	63	0.747	0.775	0.496	0.705	0.757	0.755
Alzheimer Disease	44	0.537	0.579	0.433	0.512	0.553	0.527
Asthma	22	0.525	0.753	0.602	0.577	0.623	0.631
Metabolic Syndrome X	91	0.564	0.586	0.519	0.544	0.597	0.656
Obesity	52	0.534	0.667	0.583	0.596	0.586	0.612
Parkinson Disease	43	0.449	0.505	0.707	0.444	0.577	0.542
Arthritis, Rheumatoid	121	0.713	0.802	0.641	0.686	0.632	0.63
*SM denotes synonymous mutations.

## Sheet: TableS8
disease	class	DIVAN	GWAVA	GenoCanyon	CADD	Eigen	EigenPC
Body Weight	body weight	0.682994	0.518966	0.495018	0.513348	0.521322	0.505159
Body Weight Changes	body weight	0.742018	0.528363	0.481197	0.492811	0.516271	0.449678
Obesity	body weight	0.821653	0.528913	0.514897	0.562156	0.622031	0.609668
Breast Neoplasms	cancer	0.722715	0.574112	0.545867	0.491491	0.572923	0.526418
Neuroblastoma	cancer	0.686225	0.535292	0.484442	0.497409	0.553396	0.554444
Pancreatic Neoplasms	cancer	0.733241	0.520303	0.521815	0.464916	0.508067	0.515158
Prostatic Neoplasms	cancer	0.686493	0.564272	0.527668	0.511602	0.543655	0.5369
Carotid Artery Diseases	cardiovascular	0.751074	0.517605	0.540837	0.467125	0.511722	0.506816
Coronary Artery Disease	cardiovascular	0.688509	0.521349	0.507652	0.502675	0.514959	0.516018
Coronary Disease	cardiovascular	0.712025	0.545659	0.524952	0.496789	0.544692	0.542114
Death, Sudden, Cardiac	cardiovascular	0.830516	0.538139	0.567468	0.445317	0.532992	0.529369
Heart Failure	cardiovascular	0.653899	0.530847	0.504239	0.496937	0.525186	0.537957
Hypertension	cardiovascular	0.683647	0.586354	0.562124	0.503702	0.547409	0.544203
Myocardial Infarction	cardiovascular	0.66655	0.536762	0.506189	0.501371	0.529126	0.536749
Stroke	cardiovascular	0.669096	0.539587	0.506974	0.518661	0.506642	0.508766
Cardiovascular Diseases	cardiovascular	0.75897	0.483757	0.451692	0.471852	0.559562	0.55213
Hypertrophy, Left Ventricular	cardiovascular	0.74279	0.564156	0.518182	0.528231	0.526903	0.512464
Diabetic Nephropathies	endocrine	0.707712	0.549504	0.55378	0.49398	0.531659	0.514862
Macular Degeneration	eye disease	0.794772	0.510828	0.43434	0.515798	0.475726	0.508273
Arthritis, Rheumatoid	immune	0.74824	0.614799	0.568129	0.551585	0.547312	0.573801
Asthma	immune	0.687402	0.529414	0.515765	0.484948	0.511108	0.501098
Behcet Syndrome	immune	0.844846	0.574146	0.479487	0.514894	0.466529	0.479271
Colitis, Ulcerative	immune	0.828872	0.607215	0.592792	0.60479	0.533336	0.557177
Crohn Disease	immune	0.862634	0.575896	0.610631	0.483483	0.478828	0.507466
Diabetes Mellitus, Type 1	immune	0.846364	0.627548	0.522585	0.514139	0.465527	0.478734
Inflammation	immune	0.773587	0.515797	0.448962	0.532066	0.533094	0.499774
Inflammatory Bowel Diseases	immune	0.783332	0.558501	0.469671	0.479323	0.547153	0.544479
Lupus Erythematosus, Systemic	immune	0.815873	0.599617	0.474237	0.527415	0.431959	0.469274
Multiple Sclerosis	immune	0.807633	0.604812	0.505854	0.521873	0.466052	0.482056
Psoriasis	immune	0.887668	0.614574	0.439653	0.424917	0.402051	0.443655
Alcoholism	mental	0.676552	0.538123	0.519188	0.491427	0.509393	0.522359
Alzheimer Disease	mental	0.69523	0.562772	0.58243	0.504872	0.512277	0.547108
Attention Deficit Disorder with Hyperactivity	mental	0.682242	0.551188	0.564595	0.523975	0.559465	0.562432
Bipolar Disorder	mental	0.703751	0.559611	0.539757	0.536806	0.527033	0.519746
Depressive Disorder, Major	mental	0.750436	0.509029	0.478515	0.47684	0.519671	0.548168
Mental Competency	mental	0.732128	0.506321	0.500221	0.538537	0.538043	0.552357
Schizophrenia	mental	0.708685	0.55746	0.56441	0.524469	0.580696	0.581262
Diabetes Mellitus, Type 2	metabolic disease	0.69416	0.550382	0.617502	0.490651	0.607576	0.566851
Insulin Resistance	metabolic disease	0.719938	0.510906	0.523496	0.513622	0.51441	0.536475
Metabolic Syndrome X	metabolic disease	0.784312	0.545094	0.581	0.521312	0.498875	0.467687
Osteoporosis	musculoskeletal	0.742413	0.536389	0.470217	0.561843	0.510777	0.495626
Amyotrophic Lateral Sclerosis	nervous system	0.705346	0.503851	0.489625	0.494242	0.51106	0.492634
Parkinson Disease	nervous system	0.657296	0.532855	0.505444	0.530932	0.517023	0.517421
Sleep	psychological	0.740772	0.512795	0.482682	0.537443	0.571015	0.514364
Albuminuria	urogenital	0.768602	0.544782	0.512499	0.498172	0.515579	0.53705

## Sheet: TableS9
disease	class	DIVAN	GWAVA	GenoCanyon	CADD	Eigen	EigenPC	topmethods
Body Weight Changes	body weight	0.729822	0.56	0.363667	0.395867	0.436844	0.452756	DIVAN
Obesity	body weight	0.611736	0.536146	0.515371	0.54232	0.5376	0.538508	DIVAN
Breast Neoplasms	cancer	0.654152	0.572416	0.578886	0.515745	0.560862	0.563509	DIVAN
Neuroblastoma	cancer	0.649302	0.539187	0.514338	0.634968	0.492312	0.467905	DIVAN
Pancreatic Neoplasms	cancer	0.677759	0.458924	0.570248	0.453923	0.420608	0.422604	DIVAN
Prostatic Neoplasms	cancer	0.639114	0.548444	0.549866	0.481076	0.517828	0.542506	DIVAN
Cardiovascular Diseases	cardiovascular	0.546694	0.6359	0.61545	0.550569	0.558163	0.587971	GWAVA
Coronary Artery Disease	cardiovascular	0.663739	0.581794	0.569286	0.513342	0.521384	0.529869	DIVAN
Heart Failure	cardiovascular	0.739277	0.517366	0.442262	0.507686	0.387624	0.394525	DIVAN
Hypertension	cardiovascular	0.648887	0.555415	0.548895	0.511133	0.509052	0.524951	DIVAN
Hypertrophy, Left Ventricular	cardiovascular	0.593018	0.498166	0.420769	0.508521	0.526272	0.536154	DIVAN
Myocardial Infarction	cardiovascular	0.653404	0.586664	0.602862	0.488114	0.523032	0.552001	DIVAN
Stroke	cardiovascular	0.636406	0.636916	0.577982	0.435034	0.329887	0.519002	GWAVA
Macular Degeneration	eye disease	0.680058	0.606648	0.559315	0.49823	0.526839	0.549361	DIVAN
Arthritis, Rheumatoid	immune	0.810317	0.737775	0.591789	0.507587	0.456505	0.518071	DIVAN
Asthma	immune	0.666611	0.634304	0.570156	0.508164	0.535665	0.550778	DIVAN
Behcet Syndrome	immune	0.752309	0.670836	0.565144	0.548711	0.478126	0.506603	DIVAN
Colitis, Ulcerative	immune	0.686508	0.601106	0.566834	0.538155	0.528372	0.549781	DIVAN
Crohn Disease	immune	0.660871	0.623502	0.601638	0.519511	0.525591	0.549442	DIVAN
Diabetes Mellitus, Type 1	immune	0.794058	0.703391	0.607076	0.513635	0.505194	0.537885	DIVAN
Inflammation	immune	0.598534	0.533289	0.526485	0.530023	0.470741	0.536828	DIVAN
Inflammatory Bowel Diseases	immune	0.672718	0.727685	0.744953	0.53794	0.637185	0.682772	GenoCanyon
Lupus Erythematosus, Systemic	immune	0.767221	0.635309	0.637872	0.504685	0.530128	0.563543	DIVAN
Multiple Sclerosis	immune	0.603727	0.547953	0.527686	0.500818	0.511729	0.539657	DIVAN
Psoriasis	immune	0.64352	0.582307	0.563421	0.496316	0.515697	0.530194	DIVAN
Alcoholism	mental	0.623041	0.631465	0.769074	0.386203	0.537123	0.605139	GenoCanyon
Alzheimer Disease	mental	0.620859	0.532081	0.527057	0.490498	0.509359	0.516542	DIVAN
Attention Deficit Disorder with Hyperactivity	mental	0.648601	0.577346	0.528677	0.466948	0.533825	0.517398	DIVAN
Bipolar Disorder	mental	0.618419	0.537799	0.501802	0.484351	0.508077	0.50916	DIVAN
Depressive Disorder, Major	mental	0.587342	0.524725	0.49477	0.526848	0.55953	0.536209	DIVAN
Schizophrenia	mental	0.633008	0.555489	0.536138	0.510378	0.507379	0.527696	DIVAN
Diabetes Mellitus, Type 2	metabolic disease	0.666083	0.553234	0.561712	0.524483	0.553397	0.535489	DIVAN
Insulin Resistance	metabolic disease	0.552811	0.521401	0.488366	0.48986	0.609075	0.451313	Eigen
Metabolic Syndrome X	metabolic disease	0.6148	0.647125	0.7401	0.6364	0.6273	0.6393	GenoCanyon
Amyotrophic Lateral Sclerosis	nervous system	0.618915	0.541388	0.55047	0.528453	0.506008	0.514818	DIVAN
Sleep	psychological	0.712304	0.570454	0.505143	0.533228	0.4765	0.562897	DIVAN

[truncated: 14 more sheets: TableS10, TableS11, TableS12, TableS13, TableS14, TableS15, TableS16, TableS17, TableS18, TableS19, TableS20, TableS21, TableS22, TableS23]
